# Supplementary material for: Higher glucose fluctuation is associated with a higher risk of cardiovascular disease: Insights from pooled results among patients with diabetes
Source: J Diabetes. 2023 Apr 18;15(5):368–81. doi: 10.1111/1753-0407.13386 (PMC10172020; doi:10.1111/1753-0407.13386)
Supplement: Supplementary file 1 — Data S1. Supporting Information. [file JDB-15-368-s001.xlsx]

## Sheet: Sheet1
Num	Year	Author	HbA1c variability index	HbA1c variability category	Median (interquartile range)	Median points	CVDs cases number	Total DM patients number	RR	LCI	UCI	Per HbA1c variability (Notes)	rr	lci	uci
1	2022	Ceriello	HbA1c-SD	Q1	1.9 (1.4-2.3)	1.9	NA	25143	1
				Q2	3.6 (3.1-4.2)	3.6	NA	25442	1.16	1.11	1.22
				Q3	6.5 (5.6-7.6)	6.5	NA	25426	1.28	1.22	1.35
				Q4	14.3 (11.1-19.7)	14.3	NA	25522	1.44	1.34	1.49
2	2021	Sato	HbA1c-CV	Q1	0.59-3.95	2.27	33	906	1			Per 10-unit increment	1.18	1	1.39
				Q2	3.95-5.56	4.755	28	907	0.97	0.57	1.66
				Q3	5.56-7.32	6.44	34	906	1.26	0.75	2.12
				Q4	7.32-10.07	8.695	49	907	1.99	1.22	3.25
				Q5	10.07-45.42	27.745	46	906	1.73	1.03	2.91
3	2021	Shen	HbA1c-SD	Q1	2.14-1.03	1.55	673	6768	1			Per SD increment	1.18	1.08	1.27
				Q2	2.06-4.11	3.13	1018	7406	1.3	1.13	1.42
				Q3	3.81-7.76	5.83	1064	7517	1.4	1.26	1.55
				Q4	7.77-17.9	12.5	991	7569	1.59	1.41	1.77
3			HbA1c-CV	Q1	2-5	4	656	6851	1			Per 10-unit increment	1.2	1.15	1.26
				Q2	4-8	6	999	7388	1.32	1.18	1.47
				Q3	7-13	10	1083	7488	1.55	1.39	1.73
				Q4	11-27	19	1008	7533	1.74	1.53	1.97
4	2020	Scott	HbA1c-SD									Per SD increment	1.28	1.04	1.57
4			HbA1c-CV									Per 10-unit increment	1.2	1	1.4
5	2020	Li	HVS	Lowest					1
				Highest					2.46	1.63	3.72
6	2020	Kaze	HbA1c-SD	Q1	<0.259	NA	NA	900	1			Per SD increment	0.95	0.83	1.08
				Q2	0.259-0.43	NA	NA	884	1.05	0.76	1.45
				Q3	0.43-0.697	NA	NA	887	1.02	0.73	1.42
				Q4	>0.697	NA	NA	889	1.01	0.69	1.46
7	2019	Sun	HbA1c-CV	Lowest					1
				Highest					2.21	1.61	3.03
8	2019	Critchley	HbA1c-CV	Q1	0-3.14	1.57	199	5879	1			Per 10-unit increment	1.18	1.1	1.27
				Q2	3.14-4.71	3.925	298	8827	1.06	0.88	1.27
				Q3	4.71-7.33	6.02	559	14710	1.25	1.04	1.49
				Q4	7.33-11.40	9.365	607	14709	1.4	1.16	1.67
				Q5	11.40-16.64	14.02	405	8824	1.45	1.19	1.77
				Q6	>16.64	24.96	307	5883	1.54	1.23	1.93
9	2018	Cardoso	HbA1c-SD									Per SD increment	1.2	1	1.44
9			HbA1c-CV									Per SD increment	1.17	0.99	1.38
10-1	2017	Lee-1	HbA1c-SD eGFR≥60 min/ml/1.73m2									Per SD increment	1.29	1.008	1.65
10-2	2017	Lee-2	HbA1c-SD eGFR<60 min/ml/1.73m2									Per SD increment	1.014	0.803	1.28
11	2015	Takao	HbA1c-CV									Per SD increment	1.33	1.04	1.7
12	2014	Hirakawa	HbA1c-SD									Per SD increment	1.06	1.01	1.12
13	2013	Luk	HbA1c-SD									Per SD increment	1.27	1.15	1.4
14	2009	Wadén	HbA1c-SD									Per SD increment	1.98	1.39	2.82
